# Supplementary material for: A new species of Cenopalpus Pritchard & Baker (Acari: Tenuipalpidae) from Japan, with ontogeny of chaetotaxy and a key to the world species
Source: PeerJ. 2020 Apr 27;8:e9081. doi: 10.7717/peerj.9081 (PMC7199764; doi:10.7717/peerj.9081)
Supplement: Supplemental Information 1 [file peerj-08-9081-s001.xlsx]

## Sheet: Female
	Female	1 (holotype)	2	3	4	5	6	7	8	9	10	Min	Max
	Idiosoma L	300	283	280	278	290	312	288	315	310	295	278	315
	Idiosoma W	170	174	160	172	157	169	174	167	171	166	157	174
	v2	24	26	22	22	24	24	25	22	23	24	22	26
	sc1	16	15	17	15	16	16	16	15	15	17	15	17
	sc2	13	14	14	14	13	12	13	13	13	14	12	14
	c1	9	9	10	11	11	11	10	10	9	9	9	11
	c2	13	14	15	14	15	15	14	14	14	14	14	15
	c3	17	16	16	17	17	18	17	19	19	19	16	19
	d1	8	7	7	7	8	7	8	8	8	8	7	8
	d3	14	13	14	14	14	14	13	13	13	13	13	14
	e1	7	7	6	6	7	6	6	6	6	6	6	7
	e3	13	12	12	13	13	13	13	14	13	13	12	14
	f2	12	11	11	11	10	10	10		11	11	10	11
	f3	11	11	12	12	12	12	11	11	12	11	11	12
	h1	6	7	7	6	6	6	6	7	6	7	6	7
	h2	10	9	10	9	9	9	9	10	9	10	9	10
	1a	80	76	75	81	80	82	80	77	80	82	75	82
	3a	9	8	9	9	9	10	8	8	8	8	8	10
	4a	70	70	68	69	65	65	70	70	66	65	65	70
	ag	13	12	12	12	12	14	13	13	14	12	12	14
	g1	10	11	12	12	10	10	11	11	11	12	10	12
	g2	9	9	9	9	10	10	11	9	10	11	9	11
	ps1	10	9	9	9	10	10	10	9	9	9	9	10
	ps2	8	8	8	9	9	9	10	8	8	8	8	10
	sperma.	8	8	9								8	9

## Sheet: Male
	Male	1	2	3	4	5	6	7	8	9	10	Min	Max
	Idiosoma L	230	223	238	235	224	224	236	223	238	233	223	238
	Idiosoma W	132	130	138	140	132	140	137	134	139	140	130	140
	v2	28	28	27	28	28	28	27	28	27	27	27	28
	sc1	24	24	25	25	26	25	26	25	24	24	24	26
	sc2	22	24	24	24	24	24	23	23	23	22	22	24
	c1	13	13	13	12	12	14	14	14	14	12	12	14
	c2	18	18	18	16	18	17	17	17	16	16	16	18
	c3	21	23	21		21	23	22	22	23	23	21	23
	d1	9	9	9	9	9	10	10	9	9	9	9	10
	d3	25	23	23		25	25	25	26	26	26	23	26
	e1	11	10	11	11	9	9	9	9	10	10	9	11
	e3	23	23	25	24	24		24	25	25	24	23	25
	f2	23	23	22	21	22	24	22	24	24	22	21	24
	f3	19	20	22	22	19	20	20	21	19	19	19	22
	h1	11	10	11	11	10	10	10	11	11	11	10	11
	h2	20	20	20	21	21	21	19	19	19	20	19	21
	1a	68	58	60	65	67	59	66	68	60	58	58	68
	3a	11	11	12	10	11	11	11	10	12	12	10	12
	4a	63	55	60	65	60	55	55	58	60	61	55	65
	ag	18	18	19	18	20	20	18	19	20	20	18	20
	g1	8	9	8	8	8	9	9	9	9	9	8	9
	g2	9	9	10	10	9	9	10	10	9	9	9	10
	ps1	10	10	11	11	11	12	12	11	12	11	10	12
	ps2	26	26	26	26	28	27	27	28	26	26	26	28

## Sheet: DN
	DN	1	2	3	4	5	6	Min	Max
	Idiosoma L	262	257	266	260	258	258	257	266
	Idiosoma W	155	150	148	144	162	161	144	162
	v2	30	30	28	29	30	29	28	30
	sc1	26	27	26	26	26	26	26	27
	sc2	25	26	26	26	27	27	25	27
	c1	4	6	5	5	5	5	4	6
	c2	23	25	23	23	23	25	23	25
	c3	27	27		26		25	25	27
	d1	2	4	3	4	3	4	2	4
	d3	24	24	24	25	25	23	23	25
	e1	3	3	2		2	3	2	3
	e3	23		23	24	24	22	22	24
	f2	23		22	21	21	21	21	23
	f3	21	21	22	22	22	20	20	22
	h1	6	6	6	6	5	4	4	6
	h2		17	17	18	16	16	16	18
	1a	44	42	45	45	45	47	42	47
	3a	7	7	7	6	8	8	6	8
	4a	44	44	42	38	39	40	38	44
	ag	6	7	7	7	6	6	6	7
	g	5	4	5	5	5	4	4	5
	ps1	3	4	4	4	4	4	3	4
	ps2	4	3	3	4	4	4	3	4

## Sheet: PN
	PN	1	2	Min	Max
	Idiosoma L	170	164	164	170
	Idiosoma W	106	110	106	110
	v2	24	21	21	24
	sc1	17	18	17	18
	sc2	21	19	19	21
	c1	4	5	4	5
	c2	16	18	16	18
	c3	19	20	19	20
	d1	3	2	2	3
	d3	19	17	17	19
	e1	2	3	2	3
	e3	15	14	14	15
	f2	15	17	15	17
	f3	16	15	15	16
	h1	3	5	3	5
	h2	12	13	12	13
	1a	40	31	31	40
	3a	4	5	4	5
	ag	3	4	3	4
	ps1	2	3	2	3
	ps2	3	2	2	3

## Sheet: L
	L	1	2	3	4	Min	Max
	Idiosoma L	162	155	150	160	150	162
	Idiosoma W	112	118	114	110	110	118
	v2	17	16	16	18	16	18
	sc1	16	14	14	16	14	16
	sc2	15	17	17	15	15	17
	c1	3	4	4	4	3	4
	c2	12	14	12	12	12	14
	c3	16		16	15	15	16
	d1	3	3	3	2	2	3
	d3	17		15	15	15	17
	e1	2	2	2	3	2	3
	e3	18	17		17	17	18
	f2	16	16	16	17	16	17
	f3	17	16	16	17	16	17
	h1	3	3		5	3	5
	h2	17	18	17	17	17	18
	1a	34	30	34	28	28	34
	3a	6	7	7	7	6	7
	ps1	4	3		3	3	4
	ps2	3	2	3	3	2	3
